# Supplementary material for: Neck dissection and post-operative chemotherapy with dimethyl triazeno imidazole carboxamide and cisplatin protocol are useful for oral mucosal melanoma
Source: BMC Cancer. 2010 Nov 11;10:623. doi: 10.1186/1471-2407-10-623 (PMC2993680; doi:10.1186/1471-2407-10-623)
Supplement: Additional file 2 — Clinical data of 78 OMM patients. This table contains detail information of each OMM patient including individual information, symptoms, TNM staging, biopsy method, treatment protocol, and prognosis. [file 1471-2407-10-623-S2.XLS]

## Sheet: clinical data of OMM patients
Case Number	Sex	Age (years old)	Disease course (months)	Site of intraoral lesion	Symptoms	Primary or recurrent	Biopsy method	T stage	cN stage	cM stage	Treatment of intraoral lesion	Neck dissection	pN stage	Extra capsule spreading	Clinical stage	Post-operative distant metastasis	Intraoral lesion recurrence (months later)	Neck recurrence (months later)	Post-operative chemotherapy cycles	Survival period (months)	Patients' status
1	Male	46	3	Mandibular gingival mucosa	Local swelling with black pigmentation+enlarged cervical lymph node	Primary	Frozen section during surgery	3	1	0	Surgery	Yes	1	No	IVA	No	No	No	No	3	Alive
2	Male	73	5	Buccal mucosa	Local swelling without pigmentation+enlarged cervical lymph node	Primary	Frozen section during surgery	3	1	0	Cryotherapy	Yes	1	No	IVA	No	No	2	No	3	Dead
3	Male	42	7	Mandibular gingival mucosa	Local swelling with red shades pigmentation	Primary	Biopsy during cryotherapy	3	0	0	Cryotherapy	Yes	1	No	IVA	No	No	No	3	4	Alive
4	Male	51	1	Hard palatal mucosa	Local swelling with black pigmentation+enlarged cervical lymph node	Primary	Biopsy during cryotherapy	3	1	0	Cryotherapy	Yes	1	No	IVA	lung	13	No	6	5	Dead
5	Male	37	24	Hard palatal mucosa	Local swelling with grey pigmentation	Primary	Biopsy at room temperature	4a	0	0	Cryotherapy	No	-	-	IVA	No	No	No	No	6	Dead
6	Male	58	4	Mandibular gingival mucosa	Local swelling with black pigmentation+enlarged cervical lymph node	Primary	Biopsy during cryotherapy	3	1	lung	Cryotherapy	Yes	1	Yes	IVC	lung	No	No	4	6	Dead
7	Male	42	12	Hard palatal mucosa	Local swelling with brown pigmentation+enlarged cervical lymph node	Primary	Frozen section during surgery	3	1	0	Cryotherapy	No	-	-	IVA	lung	No	No	1	6	Dead
8	Female	48	4	Mandibular gingival mucosa	Local swelling without pigmentation+enlarged cervical lymph node	Primary	Biopsy during cryotherapy	4a	1	0	Surgery	Yes	1	No	IVA	lung	No	No	No	7	Dead
9	Female	45	36	Hard palatal mucosa	Local swelling with black pigmentation	Primary	Biopsy during cryotherapy	4a	0	0	Cryotherapy+surgery	Yes	0	No	IVA	lung	3	No	6	7	Dead
10	Male	56	3	Mandibular gingival mucosa	Local swelling with black pigmentation+enlarged cervical lymph node	Primary	Biopsy during cryotherapy	4a	1	0	Cryotherapy+surgery	Yes	1	No	IVA	No	No	No	No	7	Dead
11	Male	59	12	Mandibular gingival mucosa	Local swelling without pigmentation	Primary	Biopsy during cryotherapy	3	0	0	Surgery	Yes	1	No	IVA	No	No	No	4	10	Alive
12	Male	45	6	Hard palatal mucosa	Local swelling with purple pigmentation+bleeding+ulcer+pain	Primary	Biopsy at room temperature	4a	0	0	Cryotherapy	No	-	-	IVA	brain	1	8	2	11	Alive
13	Male	62	2	Hard palatal mucosa	Local swelling with black pigmetation+enlarged cervical lymph node	Primary	Biopsy during cryotherapy	3	1	0	Surgery	Yes	1	Yes	IVA	No	No	No	5	11	Alive
14	Male	53	5	Mandibular gingival mucosa	Local swelling with brown pigmetation+enlarged cervical lymph node	Primary	Biopsy during cryotherapy	4a	1	0	Surgery	Yes	1	Yes	IVA	lung	No	No	2	11	Dead
15	Female	37	2	Maxillary gingival mucosa	Local swelling with black pigmetation+enlarged cervical lymph node	Primary	Biopsy at room temperature	4a	1	0	Surgery	Yes	1	No	IVA	multicenter	No	No	No	12	Dead
16	Male	57	8	Hard palatal mucosa	Local swelling with black pigmentation	Primary	Biopsy during cryotherapy	3	0	0	Cryotherapy	No	-	-	III	No	No	No	2	13	Alive
17	Male	41	4	Maxillary gingival mucosa	Local swelling with black pigmetation+enlarged cervical lymph node	Primary	Biopsy during cryotherapy	3	1	0	Cryotherapy	Yes	1	No	IVA	No	No	No	3	14	Alive
18	Female	77	4	Hard palatal mucosa	Local swelling with black pigmetation	Primary	Biopsy at room temperature	4a	0	0	Surgery	Yes	0	No	IVA	No	3	No	3	14	Dead
19	Male	37	36	Mandibular gingival mucosa	Local swelling with brown pigmetation+enlarged cervical lymph node	Primary	Biopsy at room temperature	4a	1	lung	Cryotherapy	Yes	1	No	IVC	multicenter	36	36	4	15	Dead
20	Male	43	3	Maxillary gingival mucosa	Local swelling with red shades pigmentation	Primary	Biopsy during cryotherapy	3	0	0	Cryotherapy	Yes	1	No	IVA	lung	3	No	3	16	Alive
21	Female	67	6	Hard palatal mucosa	Local swelling with grey pigmentation	Primary	Biopsy during cryotherapy	3	0	0	Cryotherapy	No	-	-	III	No	No	No	1	16	Alive
22	Female	39	3	Mandibular gingival mucosa	Local swelling with black pigmetation+enlarged cervical lymph node	Primary	Biopsy during cryotherapy	3	1	0	Cryotherapy	Yes	1	Yes	IVA	No	No	No	3	17	Alive
23	Male	60	12	Buccal mucosa	Local swelling with black pigmentation	Primary	Biopsy at room temperature	3	0	0	Cryotherapy+surgery	No	-	-	III	No	12	No	3	17	Alive
24	Male	57	3	Maxillary gingival mucosa	Local swelling with black pigmentation	Primary	Frozen section during surgery	3	0	0	Cryotherapy	Yes	1	No	IVA	lung	No	No	1	17	Dead
25	Male	70	1	Maxillary gingival mucosa	Local swelling with brown pigmetation+enlarged cervical lymph node	Primary	Biopsy at room temperature	3	1	0	Cryotherapy	No	-	-	IVA	lung	No	No	No	18	Dead
26	Female	75	2	Hard palatal mucosa	Local swelling with black pigmentation	Primary	Biopsy during cryotherapy	3	0	0	Cryotherapy	No	-	-	III	No	1	No	2	19	Alive
27	Male	72	1	Maxillary gingival mucosa	Local swelling with black pigmentation	Primary	Biopsy during cryotherapy	4a	0	0	Cryotherapy+surgery	Yes	1	No	IVA	brain	No	No	4	19	Alive
28	Female	72	4	Hard palatal mucosa	Local swelling with black pigmentation	Primary	Biopsy during cryotherapy	3	0	0	Cryotherapy	No	-	-	III	multicenter	No	No	3	19	Dead
29	Male	53	2	Mandibular gingival mucosa	Local swelling with grey pigmentation	Primary	Biopsy at room temperature	3	0	0	Cryotherapy+surgery	Yes	1	No	IVA	No	No	No	3	20	Alive
30	Female	55	8	Hard palatal mucosa	Local swelling with black pigmentation	Primary	Biopsy during cryotherapy	3	0	0	Cryotherapy	No	-	-	III	No	No	No	2	20	Alive
31	Female	57	1	Maxillary gingival mucosa	Local swelling with brown pigmetation+enlarged cervical lymph node	Primary	Frozen section during surgery	3	1	0	Cryotherapy+surgery	Yes	1	Yes	IVA	No	36	No	No	20	Dead
32	Male	38	8	Hard palatal mucosa	Local swelling with black pigmentation	Primary	Biopsy during cryotherapy	3	0	0	Cryotherapy+surgery	Yes	1	No	IVA	No	12	18	6	23	Alive
33	Male	70	6	Hard palatal mucosa	Local swelling with brown pigmentation+bleeding+ulcer+pain	Primary	Biopsy during cryotherapy	3	0	0	Cryotherapy+surgery	No	-	-	III	No	No	No	2	23	Alive
34	Male	61	3	Hard palatal mucosa	Local swelling with black pigmentation	Primary	Biopsy during cryotherapy	3	0	0	Cryotherapy	No	-	-	III	lung	No	20	3	23	Alive
35	Male	53	18	Hard palatal mucosa	Local swelling with black pigmentation+enlarged cervical lymph node	Primary	Biopsy at room temperature	3	1	0	Cryotherapy	Yes	1	No	IVA	lung	18	36	2	23	Alive
36	Female	52	48	Mandibular gingival mucosa	Local swelling with black pigmentation	Primary	Biopsy during cryotherapy	3	0	0	Cryotherapy	Yes	1	No	IVA	lung	17	19	3	25	Alive
37	Female	55	3	Hard palatal mucosa	Local swelling with black pigmentation	Primary	Frozen section during surgery	3	0	0	Cryotherapy	No	-	-	III	lung	No	No	No	30	Dead
38	Male	63	1	Maxillary gingival mucosa	Local swelling with black pigmentation	Primary	Biopsy during cryotherapy	3	0	0	Cryotherapy	No	-	-	III	No	No	36	1	30	Dead
39	Male	70	2	Lip mucosa	Local swelling with black pigmentation	Primary	Frozen section during surgery	3	0	0	Cryotherapy+surgery	Yes	0	No	III	No	No	No	No	31	Alive
40	Male	69	1	Maxillary gingival mucosa	Local swelling with black pigmentation	Primary	Biopsy at room temperature	3	0	0	Cryotherapy	No	-	-	III	No	No	No	No	33	Alive
41	Female	54	5	Mandibular gingival mucosa	Local swelling with brown pigmetation+enlarged cervical lymph node	Primary	Biopsy during cryotherapy	3	1	0	Cryotherapy+surgery	Yes	1	Yes	IVA	No	12	No	No	35	Alive
42	Female	62	4	Maxillary gingival mucosa	Local swelling with black pigmetation+enlarged cervical lymph node	Primary	Biopsy at room temperature	3	1	0	Cryotherapy+surgery	Yes	1	No	IVA	No	No	No	2	35	Alive
43	Male	30	6	Hard palatal mucosa	Local swelling with black pigmentation	Primary	Biopsy during cryotherapy	3	0	0	Cryotherapy	Yes	1	No	IVA	No	No	No	4	35	Alive
44	Female	50	2	Lip mucosa	Local swelling with grey pigmentation	Primary	Biopsy during cryotherapy	3	0	0	Cryotherapy+surgery	No	-	-	III	No	No	No	4	35	Alive
45	Male	63	12	Hard palatal mucosa	Local swelling with black pigmentation	Primary	Biopsy during cryotherapy	3	0	0	Cryotherapy+surgery	Yes	1	No	IVA	No	No	No	2	36	Alive
46	Female	27	4	Mandibular gingival mucosa	Local swelling with black pigmentation	Primary	Biopsy during cryotherapy	3	0	0	Cryotherapy+surgery	Yes	1	No	IVA	multicenter	22	No	4	51	Dead
47	Male	50	24	Maxillary gingival mucosa	Local swelling with black pigmentation	Primary	Biopsy at room temperature	3	0	0	Cryotherapy	No	-	-	III	No	No	No	7	55	Alive
48	Male	45	12	Maxillary gingival mucosa	Local swelling with brown pigmentation+tooth loosening+enlarged cervical lymph nodes	Primary	Frozen section during surgery	3	1	0	Surgery	Yes	1	No	IVA	No	No	No	2	56	Alive
49	Female	56	2	Hard palatal mucosa	Local swelling with black pigmentation	Primary	Frozen section during surgery	3	0	0	Cryotherapy	No	-	-	III	No	No	No	4	59	Alive
50	Female	52	3	Hard palatal mucosa	Local swelling with black pigmentation+bleeding+ulcer	Primary	Biopsy during cryotherapy	3	0	0	Cryotherapy	No	-	-	III	No	14	No	4	62	Alive
51	Male	78	1	Hard palatal mucosa	Local swelling with brown pigmetation+bleeding+enlarged cervical lymph node	Primary	Biopsy during cryotherapy	3	1	0	Surgery	Yes	1	No	IVA	No	14	No	2	63	Dead
52	Female	60	15	Hard palatal mucosa	Local swelling with purple pigmentation	Primary	Frozen section during surgery	3	0	0	Cryotherapy	No	-	-	III	No	No	No	1	67	Alive
53	Female	60	2	Hard palatal mucosa	Local swelling with grey pigmentation	Primary	Biopsy at room temperature	3	0	0	Cryotherapy	No	-	-	III	-	-	-	1	-	Lost
54	Male	33	2	Mandibular gingival mucosa	Local swelling with brown pigmetation+bleeding+ulcer+enlarged cervical lymph node	Primary	Frozen section during surgery	3	1	0	Cryotherapy	Yes	1	No	IVA	-	-	-	No	-	Lost
55	Male	83	2	Hard palatal mucosa	Local swelling with black pigmentation	Primary	Frozen section during surgery	3	0	0	Cryotherapy	No	-	-	III	-	-	-	3	-	Lost
56	Female	36	12	Maxillary gingival mucosa	Local swelling with black pigmetation+enlarged cervical lymph node	Primary	Biopsy during cryotherapy	3	1	0	Cryotherapy	Yes	1	Yes	IVA	-	-	-	2	-	Lost
57	Male	65	48	Hard palatal mucosa	Local swelling with black pigmetation+enlarged cervical lymph node	Primary	Frozen section during surgery	3	1	0	Cryotherapy	No	-	-	III	-	-	-	No	-	Lost
58	Male	55	21	Hard palatal mucosa	Local swelling with black pigmentation	Primary	Biopsy during cryotherapy	3	0	0	Cryotherapy	No	-	-	III	-	-	-	3	-	Lost
59	Female	70	48	Hard palatal mucosa	Local swelling with brown pigmetation	Primary	Biopsy during cryotherapy	3	0	0	Cryotherapy+surgery	No	-	-	III	-	-	-	2	-	Lost
60	Male	85	28	Floor of mouth mucosa	Local swelling with brown pigmetation+enlarged cervical lymph node	Primary	Frozen section during surgery	3	1	0	Surgery	Yes	1	No	IVA	-	-	-	No	-	Lost
61	Male	50	5	Hard palatal mucosa	Local swelling with black pigmetation+enlarged cervical lymph node	Primary	Biopsy during cryotherapy	3	1	0	Cryotherapy	Yes	1	No	IVA	-	-	-	No	-	Lost
62	Male	59	3	Lip mucosa	Local swelling with purple pigmentation	Primary	Frozen section during surgery	3	0	0	Surgery	Yes	1	No	IVA	-	-	-	No	-	Lost
63	Female	53	4	Maxillary gingival mucosa	Local swelling with black pigmentation	Primary	Biopsy during cryotherapy	3	0	0	Cryotherapy+surgery	Yes	1	No	IVA	-	-	-	No	-	Lost
64	Male	50	24	Maxillary gingival mucosa	Local swelling with black pigmetation+bleeding+pain+enlarged cervical lymph node	Primary	Biopsy during cryotherapy	4a	1	0	Cryotherapy+surgery	Yes	1	No	IVA	-	-	-	No	-	Lost
65	Male	44	3	Maxillary gingival mucosa	Local swelling with black pigmetation+enlarged cervical lymph node	Recurrent	Frozen section during surgery	x	1	0	Cryotherapy+surgery	Yes	1	Yes		lung	No	5	2	10	Dead
66	Male	50	10	Hard palatal mucosa	Local swelling with black pigmetation+enlarged cervical lymph node	Recurrent	Frozen section during surgery	x	1	0	Surgery	Yes	1	Yes		lung	10	No	No	12	Dead
67	Female	54	1	Mandibular gingival mucosa	Local swelling with brown pigmetation+enlarged cervical lymph node	Recurrent	Frozen section during surgery	x	1	0	Cryotherapy	Yes	1	No		No	3	No	1	14	Dead
68	Male	72	36	Hard palatal mucosa	Local swelling with black pigmetation+enlarged cervical lymph node	Recurrent	Biopsy at room temperature	x	1	0	Cryotherapy	Yes	1	No		lung	12	No	6	20	Alive
69	Male	54	24	Hard palatal mucosa	Local swelling with brown pigmetation+enlarged cervical lymph node	Recurrent	Biopsy during cryotherapy	x	1	0	Surgery	Yes	1	No		multicenter	12	12	No	22	Dead
70	Male	44	1	Maxillary gingival mucosa	Local swelling with black pigmetation	Recurrent	Frozen section during surgery	x	0	0	Cryotherapy	Yes	1	No		lung	No	No	5	26	Dead
71	Male	37	3	Maxillary gingival mucosa	Local swelling with black pigmetation	Recurrent	Frozen section during surgery	x	0	0	Surgery	Yes	1	Yes		lung	No	4	4	35	Alive
72	Female	42	1	Maxillary gingival mucosa	Local swelling with black pigmetation+bleeding+enlarged cervical lymph node	Recurrent	Frozen section during surgery	x	1	0	Cryotherapy	Yes	1	No		lung	17	17	5	40	Dead
73	Male	42	1	Hard palatal mucosa	Local swelling with black pigmetation	Recurrent	Biopsy at room temperature	x	0	0	Surgery	Yes	1	No		No	No	No	No	43	Alive
74	Female	51	2	Hard palatal mucosa	Local swelling with brown pigmetation+enlarged cervical lymph node	Recurrent	Frozen section during surgery	x	1	0	Cryotherapy	Yes	1	No		lung	24	No	1	54	Dead
75	Female	34	12	Hard palatal mucosa	Local swelling with black pigmetation	Recurrent	Frozen section during surgery	x	0	0	Cryotherapy	Yes	0	No		No	36	No	2	56	Alive
76	Male	47	1	Hard palatal mucosa	Local swelling with black pigmetation	Recurrent	Frozen section during surgery	x	0	0	Surgery	Yes	1	No		No	24	24	4	62	Alive
77	Female	40	1	Maxillary gingival mucosa	Local swelling with brown pigmetation+enlarged cervical lymph node	Recurrent	Biopsy at room temperature	x	1	0	Cryotherapy+surgery	Yes	1	No		lung	60	8	No	67	Dead
78	Male	45	1	Mandibular gingival mucosa	Local swelling with black pigmetation+enlarged cervical lymph node	Recurrent	Frozen section during surgery	x	1	0	Cryotherapy+surgery	Yes	1	No		-	-	-	No	-	Lost
